# Supplementary material for: Pre- and Postnatal Fine Particulate Matter Exposure and Childhood Cognitive and Adaptive Function
Source: Int J Environ Res Public Health. 2022 Mar 22;19(7):3748. doi: 10.3390/ijerph19073748 (PMC8997879; doi:10.3390/ijerph19073748)
Supplement: Supplementary file 1 [file ijerph-19-03748-s001.zip]

Archive with 1 entries (1 files):
- ijerph-1605729-supplementary.pdf
